# Supplementary material for: Dating the Origin and Estimating the Transmission Rates of the Major HIV-1 Clusters in Greece: Evidence about the Earliest Subtype A1 Epidemic in Europe
Source: Viruses. 2022 Jan 6;14(1):101. doi: 10.3390/v14010101 (PMC8782043; doi:10.3390/v14010101)
Supplement: Supplementary file 1 [file viruses-14-00101-s001.zip]

Archive with 1 entries (1 files):
- viruses-1460295-supplementary.pdf
